# Supplementary material for: Terminal α1,2-fucosylation of glycosphingolipids by FUT1 is a key regulator in early cell-fate decisions
Source: EMBO Rep. 2024 Sep 10;25(10):4433–64. doi: 10.1038/s44319-024-00243-1 (PMC11467398; doi:10.1038/s44319-024-00243-1)
Supplement: Supplementary file 3 — Movie EV1 [file 44319_2024_243_MOESM3_ESM.zip › Movie EV1.txt]

Movie EV1: Contracting cardiomyocytes (CMs) were observed on day 19 in cultures derived from control embryonic cells (ECs) using the early signaling and WNT/Beta-catenin repression differentiation protocol.
