# Supplementary material for: Terminal α1,2-fucosylation of glycosphingolipids by FUT1 is a key regulator in early cell-fate decisions
Source: EMBO Rep. 2024 Sep 10;25(10):4433–64. doi: 10.1038/s44319-024-00243-1 (PMC11467398; doi:10.1038/s44319-024-00243-1)
Supplement: Supplementary file 4 — Movie EV2 [file 44319_2024_243_MOESM4_ESM.zip]

Archive with 2 entries (2 files):
- EV2_ day 19 CMs from Fut1+ECs  clone11.mp4
- Movie EV2.txt
